# Supplementary material for: Exploring the Extraction Methods of Phenolic Compounds in Daylily (Hemerocallis citrina Baroni) and Its Antioxidant Activity
Source: Molecules. 2022 May 5;27(9):2964. doi: 10.3390/molecules27092964 (PMC9101449; doi:10.3390/molecules27092964)
Supplement: Supplementary file 1 [file molecules-27-02964-s001.zip]

Archive with 1 entries (1 files):
- molecules-1653423-supplementary.pdf
